# Supplementary material for: DFMG decreases angiogenesis to uphold plaque stability by inhibiting the TLR4/VEGF pathway in mice
Source: PLoS One. 2024 Apr 18;19(4):e0302387. doi: 10.1371/journal.pone.0302387 (PMC11025810; doi:10.1371/journal.pone.0302387)
Supplement: S1 Data — (XLSX) [file pone.0302387.s004.xlsx]

## Sheet: Sheet1
一
	NC	LPC5uM	LPC10uM	LPC20uM	LPC30uM	LPC50uM	LPC100uM			NC	LPC	LPC+DFMG			NC	LPC30uM	LPC+DFMG
CCK8	6.85	6.55	5.41	5.22	4.99	3.79	1.06		CCK8	6.85	4.88	6.35		Matrigel	5432	10872	5501
	7.74	7.78	7.31	6.89	3.57	2.81	2.31			8.74	4.57	7.04			5976	10357	5678
	5.08	6.01	6.22	6.01	4.51	2.68	1.92			7.08	3.51	5.78			5637	10689	5889
	6.55667	6.78	6.31333	6.04	4.35667	3.09333	1.76333			7.55667	4.32	6.39			5681.67	10639.3	5689.33
	1.35404	0.907138	0.953432	0.835404	0.722311	0.606822	0.639557			1.03123	0.718401	0.630952			274.737	261.068	194.248
LDH	NC	LPC5uM	LPC10uM	LPC20uM	LPC30uM	LPC50uM	LPC100uM		LDH	NC	LPC30uM	LPC+DFMG		CAM
	5.09	5.88	6.11	9.01	12.34	15.48	19.87			7.09	12.34	7.99			7456	9042	7834
	6.57	6.62	7.64	7.23	11.65	17.01	22.11			8.57	10.65	8.67			7721	8976	7650
	4.23	5.02	7.14	8.57	10.07	14.78	20.67			8.23	13.07	9.03			7580	8832	7350
	5.29667	5.84	6.96333	8.27	11.3533	15.7567	20.8833			7.96333	12.02	8.56333			7585.67	8950	7611.33
	1.18361	0.80075	0.78015	0.927146	1.16372	1.14045	1.13514			0.775199	1.24133	0.528141			132.591	107.387	244.306
二
WB	NC	LPC	LPC+DFMG		PCR	NC	LPC30uM	LPC+DFMG		NC	LPC30uM	LPC+DFMG
TLR4	152	205	173		TLR4	1	2.95	1.02	miR-140	1	0.41	3.06
	162	219	165				2.92	1.53			0.35	3.43
	158	215	161				2.98	1.28			0.38	3.61
	157.333	213	166.333			1	2.95	1.27667			0.38	3.36667
	5.03322	7.2111	6.1101				0.03	0.255016			0.03	0.280416
VEGF	NC	LPC30uM	LPC+DFMG			NC	LPC30uM	LPC+DFMG
	176	212	181		VEGF	1	3.61	1.22
	165	223	175				3.65	1.31
	160	216	167				3.69	1.19
	167	217	174.333				3.65	1.24
	8.18535	5.56776	7.02377				0.04	0.06245
NF-κB	NC	LPC30uM	LPC+DFMG		NF-κB	NC	LPC30uM	LPC+DFMG
	145	236	151			1	3.88	1.25
	152	221	147				3.86	1.28
	148	232	156				3.81	1.09
	148.333	229.667	151.333				3.85	1.20667
	3.51188	7.76745	4.50925				0.0360555	0.102144
三
WB	TLR4-/-	TLR4-/- +D	TLR4+/+	TLR4+/+ +D		miR-140-/-	140-/-+D	miR-140+/+	140+/++D		PCR	vechicle	TLR4-/-	TLR4-/- +D	TLR4+/+	TLR4+/+ +D		vechicle	miR-140-/-	140-/-+D	miR-140+/+	140+/++D
TLR4	67	15	223	211		223	215	185	101		miR-140	1	1.01	5.21	1.05	1.24		1	0.28	0.35	9.54	13.32
	58	18	245	221		235	221	189	119				1.18	5.93	1.16	1.32			0.35	0.41	8.78	12.87
	62	22	239	219		219	217	195	113				1.03	5.31	1.03	1.11			0.39	0.42	9.43	12.01
	62.3333	18.3333	235.667	217		225.667	217.667	189.667	111				1.07333	5.48333	1.08	1.22333			0.34	0.393333	9.25	12.7333
	4.50925	3.51188	11.3725	5.2915		8.32666	3.05505	5.03322	9.16515				0.0929157	0.390043	0.07	0.105987			0.0556776	0.0378594	0.410731	0.665607
NF-κB	67	23	220	199		223	197	179	102		TLR4	1	0.33	0.05	12.54	10.32		1	5.84	5.76	0.43	0.09
	75	31	209	203		211	201	185	111				0.45	0.12	11.88	9.87			5.61	5.41	0.38	0.12
	71	26	216	208		209	205	174	104				0.39	0.11	10.23	9.91			5.82	5.01	0.36	0.08
	71	26.6667	215	203.333		214.333	201	179.333	105.667				0.39	0.0933333	11.55	10.0333			5.75667	5.39333	0.39	0.0966667
	4	4.04145	5.56776	4.50925		7.57188	4	5.50757	4.72582				0.06	0.0378594	1.18983	0.249065			0.12741	0.375278	0.0360555	0.0208167
VEGF	215	155	258	224		258	229	204	120		NF-κB	1	0.76	0.12	9.43	8.74		1	4.32	3.99	0.45	0.13
	201	165	239	237		249	237	219	116				0.88	0.23	9.21	8.88			4.01	4.05	0.41	0.07
	222	172	248	231		245	231	211	109				0.91	0.16	9.15	7.65			3.89	4.11	0.51	0.11
	212.667	164	248.333	230.667		250.667	232.333	211.333	115				0.85	0.17	9.26333	8.42333			4.07333	4.05	0.456667	0.103333
	10.6927	8.544	9.50438	6.50641		6.65833	4.16333	7.50555	5.56776				0.0793725	0.0556776	0.147422	0.673375			0.221886	0.06	0.0503322	0.0305505
											VEGF	1	1.03	0.54	3.11	2.55		1	3.56	3.43	1.21	0.54
													1.22	0.61	2.99	2.88			4.01	4.18	0.94	0.43
													1.17	0.51	2.52	2.01			3.87	3.45	0.86	0.38
													1.14	0.553333	2.87333	2.48			3.81333	3.68667	1.00333	0.45
													0.0984886	0.051316	0.311823	0.439204			0.23029	0.427356	0.183394	0.0818535
	TLR4-/-	TLR4-/- +D	TLR4+/+	TLR4+/+ +D		miR-140-/-	140-/-+D	miR-140+/+	140+/++D		四
Matrigel	3456	1790	11808	11092		12091	12098	4567	2104		WB	NC	140+ T-	140- T+	140+ T+
	3789	1876	12110	10943		11998	11824	4879	1987		TLR4	185	120	235	176	NF-κB	1	0.42	6.23	1.24
	3524	1733	12011	11056		12340	12045	4627	2011			172	125	247	183			0.49	6.79	1.03
	3589.67	1799.67	11976.3	11030.3		12143	11989	4691	2034			178	129	240	179			0.45	6.13	1.15
	175.944	71.9884	153.956	77.7453		176.83	145.331	165.554	61.7981									0.453333	6.38333	1.14
																		0.0351188	0.355715	0.105357
											PCR	NC	140+ T-	140- T+	140+ T+
	TLR4-/-	TLR4-/- +D	TLR4+/+	TLR4+/+ +D		miR-140-/-	140-/-+D	miR-140+/+	140+/++D		TLR4	1	0.21	9.21	1.03	VEGF	1	0.54	4.33	1.08
CAM	3456	1971	11280	11087		12298	12097	4321	2135				0.26	9.86	1.26			0.51	4.68	1.12
	3221	1991	11059	11043		12369	12188	4371	2065				0.29	9.35	1.42			0.46	4.12	1.05
	3610	1908	10965	10872		12570	12347	4210	2190				0.253333	9.47333	1.23667			0.503333	4.37667	1.08333
	3429	1956.67	11101.3	11000.7		12412.3	12210.7	4300.67	2130				0.0404145	0.342101	0.196044			0.0404145	0.282902	0.0351188
	195.9	43.3167	161.711	113.58		141.083	126.532	82.4035	62.6498
In vivo
一
oil red o	ApoE-/-	ApoE-/-+DFMG	ApoE-/-TLR4-/-	ApoE-/-TLR4-/-+DFMG	Wild Type
	258	201	178	136	25
	255	195	169	128	27
	249	209	175	125	29
HE	ApoE-/-	ApoE-/-+DFMG	ApoE-/-TLR4-/-	ApoE-/-TLR4-/-+DFMG	Wild Type
	0.96	0.69	0.53	0.25	0
	0.91	0.66	0.51	0.28	0
	0.82	0.75	0.48	0.31	0
IF	ApoE-/-	ApoE-/-+DFMG	ApoE-/-TLR4-/-	ApoE-/-TLR4-/-+DFMG	Wild Type
140	0.78	2.37	5.33	7.21	3.25
	0.64	2.46	5.61	6.98	3.87
	0.71	2.18	5.16	6.42	3.14
IHC	ApoE-/-	ApoE-/-+DFMG	ApoE-/-TLR4-/-	ApoE-/-TLR4-/-+DFMG	Wild Type
TLR4	6.08	4.32	2.67	1.64	1.24
	6.34	4.89	2.58	1.52	1.28
	5.92	4.65	2.42	1.67	1.19
NF-κB	7.88	5.22	3.33	1.89	1.01
	6.69	5.43	3.67	2.01	1.24
	7.24	4.92	3.01	1.99	1.09
	7.27	5.19	3.33667	1.96333	1.11333
	0.595567	0.25632	0.330051	0.064291	0.116762
VEGF	5.32	3.25	2.01	1.09	1.01
	5.55	3.16	2.21	1.12	1.08
	4.98	3.65	2.05	1.03	1.11
	5.28333	3.35333	2.09	1.08	1.06667
	0.286764	0.260832	0.10583	0.0458258	0.051316
VEGFR2	6.87	4.32	3.12	1.87	1.25
	5.89	4.67	3.06	1.68	1.37
	6.02	4.01	3.15	1.71	1.29
	6.26	4.33333	3.11	1.75333	1.30333
	0.532259	0.330202	0.0458258	0.102144	0.061101
vWF	6.85	5.21	3.12	1.67	1.35
	6.35	5.04	3.53	1.78	1.31
	6.51	5.19	3.76	1.82	1.28
	6.57	5.14667	3.47	1.75667	1.31333
	0.255343	0.0929157	0.324191	0.0776745	0.0351188
Masson	ApoE-/-	ApoE-/-+DFMG	ApoE-/-TLR4-/-	ApoE-/-TLR4-/-+DFMG	Wild Type
	2.54	4.53	4.54	5.89	3.87
	2.68	4.33	4.63	6.12	4.02
	1.71	4.12	4.15	6.43	3.65
	2.31	4.32667	4.44	6.14667	3.84667
	0.524309	0.20502	0.255147	0.270986	0.1861
PCR	ApoE-/-	ApoE-/-+DFMG	ApoE-/-TLR4-/-	ApoE-/-TLR4-/-+DFMG	Wild Type
140	0.21	1.35	3.56	5.51	1
	0.16	1.64	3.23	5.21
	0.19	1.57	3.58	5.34
	0.186667	1.52	3.45667	5.35333	1
	0.0251661	0.151327	0.196554	0.150444	#DIV/0!
TLR4	6.51	4.21	0.23	0.29	1
	6.39	4.57	0.25	0.31
	6.01	4.71	0.31	0.25
	6.30333	4.49667	0.263333	0.283333	1
	0.261024	0.257941	0.0416333	0.0305505	#DIV/0!
NF-κB	5.32	3.21	2.33	1.34	1
	5.42	3.46	2.45	1.21
	5.16	3.88	2.56	1.19
	5.3	3.51667	2.44667	1.24667	1
	0.131149	0.338575	0.115036	0.0814453	#DIV/0!
VEGF	4.32	2.67	2.54	1.32
	4.69	2.21	2.12	1.43
	4.98	2.13	2.35	1.65
	4.66333	2.33667	2.33667	1.46667	#DIV/0!
	0.330807	0.291433	0.210317	0.168028	#DIV/0!
WB	ApoE-/-	ApoE-/-+DFMG	ApoE-/-TLR4-/-	ApoE-/-TLR4-/-+DFMG	Wild Type
TLR4	225	195	35	31	176
	231	198	45	41	183
	220	201	39	42	179
	225.333	198	39.6667	38	179.333
	5.50757	3	5.03322	6.08276	3.51188
NF-κB	219	193	153	87	101
	221	190	159	81	109
	229	198	161	76	105
	223	193.667	157.667	81.3333	105
	5.2915	4.04145	4.16333	5.50757	4
VEGF	201	179	164	120	107
	207	172	170	131	112
	205	175	175	128	109
	204.333	175.333	169.667	126.333	109.333
	3.05505	3.51188	5.50757	5.68624	2.51661
